# Supplementary material for: Active household contact screening for tuberculosis and provision of isoniazid preventive therapy to under-five children in Afghanistan
Source: PLoS One. 2020 Oct 9;15(10):e0240031. doi: 10.1371/journal.pone.0240031 (PMC7546473; doi:10.1371/journal.pone.0240031)
Supplement: S1 File — (XLS) [file pone.0240031.s001.xls]

## Sheet: Contact summary all (2)
Year	All TB cases	Bacteriologic confirmed TB cases (Index case)	Estimated number of HH to be screen and register (6 faimily members for Afghans)	Total number of household contacts (HH) registered	Number of registered HH contacts screened /examined for TB	%of presumptives/examined	Number of TB (all forms) diagnosed among HH contacts	% of all form TB cases	Number of bacteriologic confirmed TB among HH contacts	% Positive rate	Number of HH contacts under 5 years of age	% of child among HH	Number of HH contacts under 5 years of age who started (IPT)	Number of HH contacts under 5 years age complete IPT	% IPT complition rate	% of cases yearly from CI in the country
2011	28167	15103	105721	44259	16145	36.4785	822	5.09136	606	3.75348	8534	19.282	6199	2823	45.5396	2.91831
2012	29578	14464	101248	44766	7939	17.7344	610	7.68359	350	4.40862	8934	19.9571	7461	4808	64.4418	2.06234
2013	31622	15670	109690	48122	8274	17.1938	788	9.52381	390	4.71356	10620	22.0689	7690	4924	64.0312	2.49194
2014	32712	16182	113274	53189	9403	17.6785	770	8.18888	469	4.98777	11919	22.4088	8792	6046	68.7671	2.35388
2015	37001	17975	125825	61678	13367	21.6722	1062	7.94494	580	4.33904	11799	19.13	10164	7737	76.1216	2.87019
2016	43046	19948	139636	85755	15569	18.1552	1544	9.91714	894	5.74218	17215	20.0746	15417	10387	67.3737	3.58686
2017	47406	21316	149212	125350	22499	17.9489	2443	10.8583	1511	6.71585	24656	19.6697	22929	16049	69.9943	5.15336
2018	48800	22139	154973	123173	24447	19.8477	2857	11.6865	1471	6.0171	23916	19.4166	22432	16499	73.5512	5.85451
Total	298332	142797	999579	586292	117643	20.0656	10896	9.26192	6271	5.33053	117593		101084	69273	68.5301	3.65231
														85.9609
Aleefia notes			58.6539		sputum collection?				1194.26
					relationship between F and H?
	Column F	HH registered and screened ( sputum exam for those who produce sutum, in case the sputm result was negative and still sing and symptom of TB exist then the health staff will refer patient for X- ray, and also TST for children
	Column H	All TB cases identified from those presumpitve TB case examined ( sputum exam, X-ray, TST, contact history, Physician judgment)

## Sheet: contact +populaton and HFs list
Year	All TB cases	Bacteriologic confirmed TB cases (Index case)	Estimated number of HH to be screen and register	Total number of household contacts (HH) registered	Number of registered HH contacts screened /examined for TB	Number of TB (all forms) diagnosed among HH contacts	Number of bacteriologic confirmed TB among HH contacts	Number of HH contacts under 5 years of age	Number of HH contacts under 5 years of age who started (IPT)	Number of HH contacts under 5 years age complete IPT	% all TB cases notifed per year	Population by CSO	Reporting health facilities( from 34 provinces)	Number of all TB cases among children under age 15
2011	28167	15103	90618	44259	16145	822	606	8534	6199	2823	2.91831	24987.7	686	2422
2012	29578	14464	86784	44766	7939	610	350	8934	7461	4808	2.06234	25500.1	706	3043
2013	31622	15670	94020	48122	8274	788	390	10620	7690	4924	2.49194	26023.1	735	3454
2014	32712	16182	97092	53189	9403	770	469	11919	8792	6046	2.35388	26556.8	734	4454
2015	37001	17975	107850	61678	13367	1062	580	11799	10164	7737	2.87019	27101365	719	4824
2016	43046	19948	119688	85755	15569	1544	894	17215	15417	10387	3.58686	27657145	778	6365
2017	47406	21316	127896	125350	22499	2443	1511	24656	22929	16049	5.15336	28224323	798	9723
2018	48800	22139	132834	123173	24447	2857	1471	23916	22432	16499	5.85451	29700000	833	10446
Total	298332	142797	856782	586292	117643	10896	6271	117593	101084	69273

## Sheet: contac with sex distribution
Year	Total number of household contacts (HH) registered		ration	Number of respiratory symptomatic individuals among registered HH contacts		Number of registered HH contacts screened for TB		ratio	proportion		Number of TB (all forms) diagnosed among HH contacts evaluated				Number of TB (ss+) among HH contacts evaluated				Number of HH contacts under 5 years of age		ratio male/female	Number of HH contacts under 5 years of age who started INH preventive therapy (IPT)		uptake children U5 by gender		Number of HH contacts under 5 years age complete preventive therapy		Completion rate by gender
	M	F		M	F	M	F				M	F			M	F			M	F		M	F			M	F	M	F
									M	F														M	F
2011	21665	22594	1.04288	6117	6905	7554	8591	1.13728	0.348673	0.380234	340	482	0.0156935	0.0213331	222	384	0.0102469	0.0169957	4196	4338	0.967266	3038	3161	0.724023	0.728677	1314	1509	0.432521	0.477381
2012	22339	22427	1.00394	4562	5068	3713	4226	1.13816	0.166212	0.188434	253	357	0.0113255	0.0159183	139	211	0.0062223	0.0094083	4352	4582	0.949804	3522	3939	0.809283	0.859668	2364	2444	0.67121	0.620462
2013	23536	24586	1.04461	4792	5509	3872	4402	1.13688	0.164514	0.179045	359	429	0.0152532	0.017449	164	226	0.00696805	0.00919222	5156	5464	0.943631	3780	3910	0.733126	0.715593	2339	2585	0.618783	0.661125
2014	27422	25767	0.939647	5199	5952	4372	5031	1.15073	0.159434	0.19525	359	411	0.0130917	0.0159506	192	277	0.00700168	0.0107502	5269	6650	0.792331	4358	4434	0.827102	0.666767	2890	3156	0.663148	0.711773
2015	30746	30932	1.00605	6386	7445	6189	7178	1.1598	0.201294	0.232057	485	577	0.0157744	0.0186538	235	345	0.00764327	0.0111535	5848	5951	0.982692	5044	5120	0.862517	0.86036	3743	3994	0.74207	0.780078
2016	43142	42613	0.987738	8489	9402	7312	8257	1.12924	0.169487	0.193767	669	875	0.0155069	0.0205336	353	541	0.00818228	0.0126957	8622	8593	1.00337	7769	7648	0.901067	0.890027	5149	5238	0.662762	0.684885
2017	64072	61278	0.956393	12693	14118	10619	11880	1.11875	0.165735	0.193871	1161	1282	0.0181202	0.020921	673	838	0.0105038	0.0136754	12273	12383	0.991117	11387	11542	0.927809	0.932084	7973	8076	0.700184	0.699705
2018	61375	61798	1.00689	13168	14413	11624	12823	1.10315	0.189393	0.207499	1337	1520	0.0217841	0.0245963	672	799	0.0109491	0.0129292	12004	11912	1.00772	11398	11034	0.949517	0.926293	8521	7978	0.747587	0.723038
Total	294297	291995	0.992178	61406	68812	55255	62388	1.12909	0.187753	0.213661	4963	5933	0.0168639	0.0203188	2650	3621	0.00900451	0.0124009	57720	59873		50296	50788	0.871379	0.848262	34293	34980	0.681824	0.688745
	586292					117643					10896				6271
	0.501963	0.498037				0.469684	0.530316				0.455488	0.544512			0.42258	0.57742
						0.187753	0.213661
